# Supplementary material for: Comparative efficacy of materials used in patients undergoing pulpotomy or direct pulp capping in carious teeth: A systematic review and meta‐analysis
Source: Clin Exp Dent Res. 2023 Sep 14;9(6):1129–48. doi: 10.1002/cre2.767 (PMC10728530; doi:10.1002/cre2.767)
Supplement: Supplementary file 2 — Supporting information. [file CRE2-9-1129-s002.xlsx]

## Sheet: Φύλλο2
	First Author	Year	Type of RCT	Number of centers (Location)	Type of caries	Depth of caries	Size of exposure	Pulpal diagnosis	Apical diagnosis	Method of disinfection	Method of hemostasis	Hemostasis outcome (time)	Type of coronal restoration	Treatment performed	Type of operator	Number of different operators	Use of RD	Use of magnifying device	Mean/Median Age (SD)	Root maturation	Type of teeth included	Upper	Lower	Type of cavity	InterventionArm 1	Intervention Arm 2	Intervention Arm 3	Patients randomized in Arm 1	Patients randomized in Arm 2	Patients randomized in Arm 3	Thickness of material placed	Interlay	1.1 Was the allocation sequence random?	1.2 Was the allocation sequence concealed until participants were recruited and assigned to interventions?	1.3 Were there baseline imbalances that suggest a problem with the randomization process?	Additional comments on randomization / allocation concealment	2.1. Were participants aware of their assigned intervention during the trial?	2.2. Were carers and trial personnel aware of participants' assigned intervention during the trial?	2.3. If Y/PY/NI to 2.1 or 2.2: Were there deviations from the intended intervention beyond what would be expected in usual practice?	2.4. If Y/PY to 2.3: Were these deviations from intended intervention unbalanced between groups and likely to have affected the outcome?	2.5 Were any participants analysed in a group different from the one to which they were assigned?	2.6 If Y/PY/NI to 2.5: Was there potential for a substantial impact (on the estimated effect of intervention) of analysing participants in the wrong group?	Comments on blinding, deviations from intended interventions	3.1 Were outcome data available for all, or nearly all, participants randomized?	3.2 If N/PN/NI to 3.1: Are the proportions of missing outcome data and reasons for missing outcome data similar across intervention groups?	3.3 If N/PN/NI to 3.1: Is there evidence that results were robust to the presence of missing outcome data?	Comments on missing outcome data	4.1 Were outcome assessors aware of the intervention received by study participants?	4.2 If Y/PY/NI to 4.1: Was the assessment of the outcome likely to be influenced by knowledge of intervention received?
[truncated: 68 more columns]
